# Supplementary material for: Temporal trends in artemisinin partial resistance and other antimalarial drug mutations in Plasmodium falciparum from Kagera region, Northwestern Tanzania, 2021–2023
Source: Front Genet. 2026 Jun 3;17:1776108. doi: 10.3389/fgene.2026.1776108 (PMC13271678; doi:10.3389/fgene.2026.1776108)
Supplement: Supplementary file 5 [file Table1.xlsx]

## Sheet: Table S1
Table S1: Genomic regions covered by MIP panels
gene	genomic region (plasmoDB Pf3D7 v.62)	# of MIPs	coverage type
k13	chr_13: 1,724,818-1,727,001	15	complete protein-coding exonic coverage
mdr1	chr_05: 957,787-962,200	32	complete protein-coding exonic coverage
PM2	chr_14: 293,316-294,915	10	complete protein-coding exonic coverage
dhps	chr_08: 548,152-550,788	18	complete protein-coding exonic coverage
PM3	chr_14: 297,348-298,966	11	complete protein-coding exonic coverage
dhfr	chr_04: 748,093-749,927	13	complete protein-coding exonic coverage
crt	chr_07: 403,099-406,466	23	complete protein-coding exonic coverage

## Sheet: Table S2
		Table S2: Coverages of validated or candidate artemisinin-resistance (ART-R) K13 gene mutations found to be absent.
		This table represents filtered coverage thresholds of 3 UMIs and alternate thresholds of 1 UMI. Values represent the number of mutant infections over total successfully genotyped samples, with 95% confidence intervals at district level.
		Biharamulo		Bukoba DC		Karagwe		Kyerwa		Misenyi		Muleba		Ngara		unweighted_avg
mutation	year	obs/pop	% prev (CI)	obs/pop	% prev (CI)	obs/pop	% prev (CI)	obs/pop	% prev (CI)	obs/pop	% prev (CI)	obs/pop	% prev (CI)	obs/pop	% prev (CI)	avg. prev %
k13-Asn458Tyr	2021	0/21	0.0 (0.0-16.1)	0/38	0.0 (0.0-9.3)	0/138	0.0 (0.0-2.6)	0/120	0.0 (0.0-3.0)	0/26	0.0 (0.0-13.2)	0/173	0.0 (0.0-2.1)	0/155	0.0 (0.0-2.4)	0
	2022	-	-	-	-	0/157	0.0 (0.0-2.3)	-	-	-	-	0/67	0.0 (0.0-5.4)	0/90	0.0 (0.0-4.0)	0
	2023	0/65	0.0 (0.0-5.5)	0/146	0.0 (0.0-2.5)	0/63	0.0 (0.0-5.7)	0/155	0.0 (0.0-2.4)	0/95	0.0 (0.0-3.8)	0/202	0.0 (0.0-1.8)	0/223	0.0 (0.0-1.6)	0
k13-Cys469Phe	2021	0/21	0.0 (0.0-16.1)	0/38	0.0 (0.0-9.3)	0/138	0.0 (0.0-2.6)	0/120	0.0 (0.0-3.0)	0/26	0.0 (0.0-13.2)	0/173	0.0 (0.0-2.1)	0/155	0.0 (0.0-2.4)	0
	2022	-	-	-	-	0/157	0.0 (0.0-2.3)	-	-	-	-	0/67	0.0 (0.0-5.4)	0/90	0.0 (0.0-4.0)	0
	2023	0/65	0.0 (0.0-5.5)	0/146	0.0 (0.0-2.5)	0/63	0.0 (0.0-5.7)	0/155	0.0 (0.0-2.4)	0/95	0.0 (0.0-3.8)	0/202	0.0 (0.0-1.8)	0/223	0.0 (0.0-1.6)	0
k13-Met476Ile	2021	0/21	0.0 (0.0-16.1)	0/40	0.0 (0.0-8.8)	0/144	0.0 (0.0-2.5)	0/130	0.0 (0.0-2.8)	0/27	0.0 (0.0-12.8)	0/183	0.0 (0.0-2.0)	0/173	0.0 (0.0-2.1)	0
	2022	-	-	-	-	0/165	0.0 (0.0-2.2)	-	-	-	-	0/83	0.0 (0.0-4.3)	0/94	0.0 (0.0-3.8)	0
	2023	0/73	0.0 (0.0-4.9)	0/155	0.0 (0.0-2.4)	0/66	0.0 (0.0-5.4)	0/166	0.0 (0.0-2.2)	0/101	0.0 (0.0-3.6)	0/221	0.0 (0.0-1.7)	0/246	0.0 (0.0-1.5)	0
k13-Ala481Val	2021	0/20	0.0 (0.0-16.8)	0/38	0.0 (0.0-9.3)	0/139	0.0 (0.0-2.6)	0/119	0.0 (0.0-3.1)	0/24	0.0 (0.0-14.2)	0/172	0.0 (0.0-2.1)	0/161	0.0 (0.0-2.3)	0
	2022	-	-	-	-	0/157	0.0 (0.0-2.3)	-	-	-	-	0/77	0.0 (0.0-4.7)	0/89	0.0 (0.0-4.1)	0
	2023	0/67	0.0 (0.0-5.4)	0/144	0.0 (0.0-2.5)	0/64	0.0 (0.0-5.6)	0/158	0.0 (0.0-2.3)	0/100	0.0 (0.0-3.6)	0/211	0.0 (0.0-1.7)	0/233	0.0 (0.0-1.6)	0
k13-Tyr493His	2021	0/20	0.0 (0.0-16.8)	0/38	0.0 (0.0-9.3)	0/139	0.0 (0.0-2.6)	0/119	0.0 (0.0-3.1)	0/24	0.0 (0.0-14.2)	0/172	0.0 (0.0-2.1)	0/161	0.0 (0.0-2.3)	0
	2022	-	-	-	-	0/157	0.0 (0.0-2.3)	-	-	-	-	0/77	0.0 (0.0-4.7)	0/89	0.0 (0.0-4.1)	0
	2023	0/67	0.0 (0.0-5.4)	0/144	0.0 (0.0-2.5)	0/64	0.0 (0.0-5.6)	0/158	0.0 (0.0-2.3)	0/100	0.0 (0.0-3.6)	0/211	0.0 (0.0-1.7)	0/233	0.0 (0.0-1.6)	0
k13-Arg515Lys	2021	0/20	0.0 (0.0-16.8)	0/38	0.0 (0.0-9.3)	0/139	0.0 (0.0-2.6)	0/119	0.0 (0.0-3.1)	0/24	0.0 (0.0-14.2)	0/172	0.0 (0.0-2.1)	0/161	0.0 (0.0-2.3)	0
	2022	-	-	-	-	0/157	0.0 (0.0-2.3)	-	-	-	-	0/77	0.0 (0.0-4.7)	0/89	0.0 (0.0-4.1)	0
	2023	0/67	0.0 (0.0-5.4)	0/144	0.0 (0.0-2.5)	0/64	0.0 (0.0-5.6)	0/158	0.0 (0.0-2.3)	0/100	0.0 (0.0-3.6)	0/211	0.0 (0.0-1.7)	0/233	0.0 (0.0-1.6)	0
k13-Arg539Thr	2021	0/21	0.0 (0.0-16.1)	0/39	0.0 (0.0-9.0)	0/146	0.0 (0.0-2.5)	0/132	0.0 (0.0-2.8)	0/24	0.0 (0.0-14.2)	0/184	0.0 (0.0-2.0)	0/174	0.0 (0.0-2.1)	0
	2022	-	-	-	-	0/170	0.0 (0.0-2.1)	-	-	-	-	0/82	0.0 (0.0-4.4)	0/96	0.0 (0.0-3.8)	0
	2023	0/74	0.0 (0.0-4.9)	0/155	0.0 (0.0-2.4)	0/66	0.0 (0.0-5.4)	0/170	0.0 (0.0-2.1)	0/104	0.0 (0.0-3.5)	0/229	0.0 (0.0-1.6)	0/251	0.0 (0.0-1.5)	0
k13-Pro553Leu	2021	0/21	0.0 (0.0-16.1)	0/35	0.0 (0.0-10.0)	0/136	0.0 (0.0-2.7)	0/118	0.0 (0.0-3.1)	0/24	0.0 (0.0-14.2)	0/171	0.0 (0.0-2.1)	0/144	0.0 (0.0-2.5)	0
	2022	-	-	-	-	0/162	0.0 (0.0-2.3)	-	-	-	-	0/70	0.0 (0.0-5.1)	0/83	0.0 (0.0-4.3)	0
	2023	0/70	0.0 (0.0-5.1)	0/147	0.0 (0.0-2.5)	0/62	0.0 (0.0-5.8)	0/158	0.0 (0.0-2.3)	0/98	0.0 (0.0-3.7)	0/220	0.0 (0.0-1.7)	0/236	0.0 (0.0-1.6)	0
k13-Cys580Tyr	2021	0/21	0.0 (0.0-16.1)	0/37	0.0 (0.0-9.5)	0/148	0.0 (0.0-2.5)	0/127	0.0 (0.0-2.9)	0/25	0.0 (0.0-13.7)	0/182	0.0 (0.0-2.0)	0/171	0.0 (0.0-2.1)	0
	2022	-	-	-	-	0/170	0.0 (0.0-2.1)	-	-	-	-	0/81	0.0 (0.0-4.5)	0/96	0.0 (0.0-3.8)	0
	2023	0/75	0.0 (0.0-4.8)	0/156	0.0 (0.0-2.3)	0/65	0.0 (0.0-5.5)	0/168	0.0 (0.0-2.2)	0/102	0.0 (0.0-3.6)	0/233	0.0 (0.0-1.6)	0/250	0.0 (0.0-1.5)	0
				add % prev

## Sheet: Table S3
Table S3: Noncanonical propeller domain (non-validated, non-candidate, amino acid >350) non-synonymous K13 mutations identified by year and district (2021-2023).
Values represent the total number of times that a noncanonical propeller domain mutation was seen within a district in a given year, at the filtered cutoffs of coverage 10 UMIs and alternate 3 UMIs.
mutation	year	Biharamulo	Bukoba DC	Karagwe	Kyerwa	Misenyi	Muleba	Ngara
k13-Pro667Arg	2021			1	1
	2023			1		1
k13-Pro667Ser	2021							2
	2022							6
	2023							5
k13-Phe699Cys	2021			2	1
	2022			3
k13-Ile352Thr	2021							1
	2022							2
	2023			2				13
k13-His384Arg	2021			4
	2022			1
	2023							1
k13-Pro419Ser	2021			5
	2022			2
	2023			1
k13-Val555Ala	2021							3
	2022			1
k13-Gly718Ser	2022			1
	2023				1
k13-Leu428Phe	2023		1			2
k13-Thr573Asn	2023							1
k13-Gly665Ser	2023							1
k13-Leu713Phe	2023				4
k13-Asp353Tyr	2023		5

## Sheet: Table S4
Table S4: District-level prevalence of multi-locus drug resistance genotypes
This table represents filtered cutoffs of at least 3 UMIs across every locus in the genotype. The mdr1 NFD haplotype consists of 'N' at position 86, 'F' at position 184, and 'D' at position 1246. The 'dhfr-dhps-LG' genotype consists of dhfr-Ile164Leu and dhps-Ala581Gly. Genotypes "in infection" indicate the presence of each allele as either a homozygous or heterozygous call (i.e. without filterin…
		Biharamulo		Bukoba DC		Karagwe		Kyerwa		Misenyi		Muleba		Ngara		unweighted avg across districts
mutation	year	obs/pop	% prev (CI)	obs/pop	% prev (CI)	obs/pop	% prev (CI)	obs/pop	% prev (CI)	obs/pop	% prev (CI)	obs/pop	% prev (CI)	obs/pop	% prev (CI)	avg. prev	yearly avg. prev
mdr1-N-F-D-alleles in infection	2021	2026-05-20	25.0 (8.7-49.1)	17/35	48.6 (31.4-66.0)	44/118	37.3 (28.6-46.7)	49/99	49.5 (39.3-59.7)	2026-08-25	32.0 (14.9-53.5)	81/149	54.4 (46.0-62.5)	57/129	44.2 (35.5-53.2)	41.6	46.8667
	2022	-	-	-	-	77/152	50.7 (42.4-58.9)	-	-	-	-	39/62	62.9 (49.7-74.8)	37/78	47.4 (36.0-59.1)	53.7
	2023	16/56	28.6 (17.3-42.2)	74/140	52.9 (44.2-61.3)	17/64	26.6 (16.3-39.1)	70/133	52.6 (43.8-61.3)	52/93	55.9 (45.2-66.2)	88/184	47.8 (40.4-55.3)	110/208	52.9 (45.9-59.8)	45.3
mdr1-NFD-single haplotype in same genome	2021	0/15	0.0 (0.0-21.8)	2026-06-24	25.0 (9.8-46.7)	29/100	29.0 (20.4-38.9)	38/87	43.7 (33.1-54.7)	2026-04-21	19.0 (5.4-41.9)	44/112	39.3 (30.2-49.0)	30/100	30.0 (21.2-40.0)	26.6	35.9333
	2022	-	-	-	-	40/114	35.1 (26.4-44.6)	-	-	-	-	32/55	58.2 (44.1-71.3)	28/68	41.2 (29.4-53.8)	44.8
	2023	14/53	26.4 (15.3-40.3)	49/111	44.1 (34.7-53.9)	12/59	20.3 (11.0-32.8)	53/116	45.7 (36.4-55.2)	23/63	36.5 (24.7-49.6)	65/159	40.9 (33.2-48.9)	68/166	41.0 (33.4-48.9)	36.4
dhfr-164L & dhps-581G alleles in infection	2021	0/20	0.0 (0.0-16.8)	1/35	2.9 (0.1-14.9)	12/94	12.8 (6.8-21.2)	18/85	21.2 (13.1-31.4)	2026-01-25	4.0 (0.1-20.4)	0/141	0.0 (0.0-2.6)	1/113	0.9 (0.0-4.8)	6	5.46667
	2022	-	-	-	-	17/155	11.0 (6.5-17.0)	-	-	-	-	0/69	0.0 (0.0-5.2)	10/90	11.1 (5.5-19.5)	7.4
	2023	0/57	0.0 (0.0-6.3)	3/145	2.1 (0.4-5.9)	3/66	4.5 (0.9-12.7)	10/128	7.8 (3.8-13.9)	2/95	2.1 (0.3-7.4)	1/186	0.5 (0.0-3.0)	8/214	3.7 (1.6-7.2)	3
dhfr-164L & dhps-581G in same genome	2021	0/20	0.0 (0.0-16.8)	2026-01-30	3.3 (0.1-17.2)	7/80	8.8 (3.6-17.2)	9/65	13.8 (6.5-24.7)	2026-01-21	4.8 (0.1-23.8)	0/137	0.0 (0.0-2.7)	1/97	1.0 (0.0-5.6)	4.5	3.5
	2022	-	-	-	-	4/111	3.6 (1.0-9.0)	-	-	-	-	0/68	0.0 (0.0-5.3)	8/80	10.0 (4.4-18.8)	4.5
	2023	0/57	0.0 (0.0-6.3)	1/126	0.8 (0.0-4.3)	1/60	1.7 (0.0-8.9)	7/113	6.2 (2.5-12.3)	1/82	1.2 (0.0-6.6)	0/172	0.0 (0.0-2.1)	1/182	0.5 (0.0-3.0)	1.5
in infection = alleles present in infection but cannot be certain in mixed infections if on the same haplotype or in same parasite
in same genome = allelic calls for numerator and denominator filtered to remove mixed infections for unambiqous haplotype and within same genome calls

## Sheet: Table S5
Table S5: District-level prevalence of key Plasmodium falciparum drug resistance mutations.
This table represents filtered coverage thresholds of 3 UMIs and alternate thresholds of 1 UMI. Values represent the number of mutant infections over total successfully genotyped samples, with 95% confidence intervals at district level.
		Biharamulo		Bukoba DC		Karagwe		Kyerwa		Misenyi		Muleba		Ngara		District Prevalance Average %
mutation	year	obs/pop	% prev (CI)	obs/pop	% prev (CI)	obs/pop	% prev (CI)	obs/pop	% prev (CI)	obs/pop	% prev (CI)	obs/pop	prev (CI)	obs/pop	% prev (CI)
crt-Cys72Ser	2021	0/20	0.0 (0.0-16.8)	0/38	0.0 (0.0-9.3)	0/116	0.0 (0.0-3.1)	0/110	0.0 (0.0-3.3)	0/25	0.0 (0.0-13.7)	0/152	0.0 (0.0-2.4)	0/128	0.0 (0.0-2.8)	0
	2022	-	-	-	-	0/164	0.0 (0.0-2.2)	-	-	-	-	0/76	0.0 (0.0-4.7)	0/94	0.0 (0.0-3.8)	0
	2023	0/61	0.0 (0.0-5.9)	0/144	0.0 (0.0-2.5)	0/56	0.0 (0.0-6.4)	1/144	0.7 (0.0-3.8)	0/94	0.0 (0.0-3.8)	0/190	0.0 (0.0-1.9)	0/216	0.0 (0.0-1.7)	0.1
crt-Val73Leu	2021	0/20	0.0 (0.0-16.8)	0/38	0.0 (0.0-9.3)	1/116	0.9 (0.0-4.7)	0/110	0.0 (0.0-3.3)	0/25	0.0 (0.0-13.7)	0/152	0.0 (0.0-2.4)	0/128	0.0 (0.0-2.8)	0.1
	2022	-	-	-	-	1/164	0.6 (0.0-3.4)	-	-	-	-	0/76	0.0 (0.0-4.7)	1/94	1.1 (0.0-5.8)	0.6
	2023	0/61	0.0 (0.0-5.9)	2/144	1.4 (0.2-4.9)	0/56	0.0 (0.0-6.4)	0/144	0.0 (0.0-2.5)	2/94	2.1 (0.3-7.5)	0/190	0.0 (0.0-1.9)	0/216	0.0 (0.0-1.7)	0.5
crt-Met74Ile	2021	2025-01-20	5.0 (0.1-24.9)	2/38	5.3 (0.6-17.7)	1/116	0.9 (0.0-4.7)	1/110	0.9 (0.0-5.0)	2025-01-25	4.0 (0.1-20.4)	2/152	1.3 (0.2-4.7)	31/128	24.2 (17.1-32.6)	5.9
	2022	-	-	-	-	5/164	3.0 (1.0-7.0)	-	-	-	-	1/76	1.3 (0.0-7.1)	23/94	24.5 (16.2-34.4)	9.6
	2023	1/61	1.6 (0.0-8.8)	1/144	0.7 (0.0-3.8)	0/56	0.0 (0.0-6.4)	4/144	2.8 (0.8-7.0)	2/94	2.1 (0.3-7.5)	2/190	1.1 (0.1-3.8)	22/216	10.2 (6.5-15.0)	2.6
crt-Asn75Glu	2021	2025-01-20	5.0 (0.1-24.9)	2/38	5.3 (0.6-17.7)	1/116	0.9 (0.0-4.7)	1/110	0.9 (0.0-5.0)	2025-01-25	4.0 (0.1-20.4)	2/152	1.3 (0.2-4.7)	31/128	24.2 (17.1-32.6)	5.9
	2022	-	-	-	-	3/164	1.8 (0.4-5.3)	-	-	-	-	1/76	1.3 (0.0-7.1)	23/94	24.5 (16.2-34.4)	9.2
	2023	1/61	1.6 (0.0-8.8)	1/144	0.7 (0.0-3.8)	0/56	0.0 (0.0-6.4)	3/144	2.1 (0.4-6.0)	2/94	2.1 (0.3-7.5)	1/190	0.5 (0.0-2.9)	21/216	9.7 (6.1-14.5)	2.4
crt-Lys76Thr	2021	2025-01-20	5.0 (0.1-24.9)	2/38	5.3 (0.6-17.7)	1/116	0.9 (0.0-4.7)	1/110	0.9 (0.0-5.0)	2025-01-25	4.0 (0.1-20.4)	2/152	1.3 (0.2-4.7)	31/128	24.2 (17.1-32.6)	5.9
	2022	-	-	-	-	3/164	1.8 (0.4-5.3)	-	-	-	-	1/76	1.3 (0.0-7.1)	23/94	24.5 (16.2-34.4)	9.2
	2023	1/61	1.6 (0.0-8.8)	1/144	0.7 (0.0-3.8)	0/56	0.0 (0.0-6.4)	3/144	2.1 (0.4-6.0)	2/94	2.1 (0.3-7.5)	1/190	0.5 (0.0-2.9)	21/216	9.7 (6.1-14.5)	2.4
crt-Thr93Ser	2021	0/20	0.0 (0.0-16.8)	0/38	0.0 (0.0-9.3)	0/116	0.0 (0.0-3.1)	0/110	0.0 (0.0-3.3)	0/25	0.0 (0.0-13.7)	0/152	0.0 (0.0-2.4)	0/128	0.0 (0.0-2.8)	0
	2022	-	-	-	-	0/164	0.0 (0.0-2.2)	-	-	-	-	0/76	0.0 (0.0-4.7)	0/94	0.0 (0.0-3.8)	0
	2023	0/61	0.0 (0.0-5.9)	0/144	0.0 (0.0-2.5)	0/56	0.0 (0.0-6.4)	0/144	0.0 (0.0-2.5)	0/94	0.0 (0.0-3.8)	0/190	0.0 (0.0-1.9)	0/216	0.0 (0.0-1.7)	0
crt-His97Leu	2021	0/20	0.0 (0.0-16.8)	0/38	0.0 (0.0-9.3)	0/116	0.0 (0.0-3.1)	0/110	0.0 (0.0-3.3)	0/25	0.0 (0.0-13.7)	0/152	0.0 (0.0-2.4)	0/128	0.0 (0.0-2.8)	0
	2022	-	-	-	-	0/164	0.0 (0.0-2.2)	-	-	-	-	0/76	0.0 (0.0-4.7)	0/94	0.0 (0.0-3.8)	0
	2023	0/61	0.0 (0.0-5.9)	0/144	0.0 (0.0-2.5)	0/56	0.0 (0.0-6.4)	0/144	0.0 (0.0-2.5)	0/94	0.0 (0.0-3.8)	0/190	0.0 (0.0-1.9)	0/216	0.0 (0.0-1.7)	0
crt-His97Tyr	2021	0/20	0.0 (0.0-16.8)	0/38	0.0 (0.0-9.3)	0/116	0.0 (0.0-3.1)	0/110	0.0 (0.0-3.3)	0/25	0.0 (0.0-13.7)	0/152	0.0 (0.0-2.4)	0/128	0.0 (0.0-2.8)	0
	2022	-	-	-	-	0/164	0.0 (0.0-2.2)	-	-	-	-	0/76	0.0 (0.0-4.7)	0/94	0.0 (0.0-3.8)	0
	2023	0/61	0.0 (0.0-5.9)	0/144	0.0 (0.0-2.5)	0/56	0.0 (0.0-6.4)	0/144	0.0 (0.0-2.5)	0/94	0.0 (0.0-3.8)	0/190	0.0 (0.0-1.9)	0/216	0.0 (0.0-1.7)	0
crt-Cys101Phe	2021	0/20	0.0 (0.0-16.8)	0/38	0.0 (0.0-9.3)	0/116	0.0 (0.0-3.1)	0/110	0.0 (0.0-3.3)	0/25	0.0 (0.0-13.7)	0/152	0.0 (0.0-2.4)	0/128	0.0 (0.0-2.8)	0
	2022	-	-	-	-	1/164	0.6 (0.0-3.4)	-	-	-	-	0/76	0.0 (0.0-4.7)	0/94	0.0 (0.0-3.8)	0.2
	2023	0/61	0.0 (0.0-5.9)	2/144	1.4 (0.2-4.9)	1/56	1.8 (0.0-9.6)	0/144	0.0 (0.0-2.5)	1/94	1.1 (0.0-5.8)	0/190	0.0 (0.0-1.9)	0/216	0.0 (0.0-1.7)	0.6
crt-Phe145Ile	2021	0/21	0.0 (0.0-16.1)	0/35	0.0 (0.0-10.0)	0/144	0.0 (0.0-2.5)	0/120	0.0 (0.0-3.0)	0/25	0.0 (0.0-13.7)	0/180	0.0 (0.0-2.0)	0/162	0.0 (0.0-2.3)	0
	2022	-	-	-	-	0/157	0.0 (0.0-2.3)	-	-	-	-	0/65	0.0 (0.0-5.5)	0/79	0.0 (0.0-4.6)	0
	2023	0/66	0.0 (0.0-5.4)	0/146	0.0 (0.0-2.5)	0/67	0.0 (0.0-5.4)	0/158	0.0 (0.0-2.3)	0/98	0.0 (0.0-3.7)	0/205	0.0 (0.0-1.8)	0/227	0.0 (0.0-1.6)	0
crt-Ile218Phe	2021	0/18	0.0 (0.0-18.5)	0/31	0.0 (0.0-11.2)	0/57	0.0 (0.0-6.3)	0/74	0.0 (0.0-4.9)	0/16	0.0 (0.0-20.6)	0/99	0.0 (0.0-3.7)	0/89	0.0 (0.0-4.1)	0
	2022	-	-	-	-	0/142	0.0 (0.0-2.6)	-	-	-	-	0/29	0.0 (0.0-11.9)	0/56	0.0 (0.0-6.4)	0
	2023	0/45	0.0 (0.0-7.9)	0/81	0.0 (0.0-4.5)	0/32	0.0 (0.0-10.9)	0/106	0.0 (0.0-3.4)	0/54	0.0 (0.0-6.6)	0/108	0.0 (0.0-3.4)	0/111	0.0 (0.0-3.3)	0
crt-Ala220Ser	2021	2025-01-18	5.6 (0.1-27.3)	2025-01-31	3.2 (0.1-16.7)	1/57	1.8 (0.0-9.4)	4/74	5.4 (1.5-13.3)	0/16	0.0 (0.0-20.6)	4/99	4.0 (1.1-10.0)	18/89	20.2 (12.4-30.1)	5.7
	2022	-	-	-	-	3/142	2.1 (0.4-6.0)	-	-	-	-	0/29	0.0 (0.0-11.9)	14/56	25.0 (14.4-38.4)	9
	2023	0/45	0.0 (0.0-7.9)	0/81	0.0 (0.0-4.5)	0/32	0.0 (0.0-10.9)	1/106	0.9 (0.0-5.1)	0/54	0.0 (0.0-6.6)	3/108	2.8 (0.6-7.9)	13/111	11.7 (6.4-19.2)	2.2
crt-Gln271Glu	2021	2025-01-18	5.6 (0.1-27.3)	2/33	6.1 (0.7-20.2)	1/78	1.3 (0.0-6.9)	2/72	2.8 (0.3-9.7)	2025-01-23	4.3 (0.1-21.9)	2/110	1.8 (0.2-6.4)	23/99	23.2 (15.3-32.8)	6.4
	2022	-	-	-	-	3/145	2.1 (0.4-5.9)	-	-	-	-	1/49	2.0 (0.1-10.9)	14/71	19.7 (11.2-30.9)	7.9
	2023	0/34	0.0 (0.0-10.3)	1/111	0.9 (0.0-4.9)	0/41	0.0 (0.0-8.6)	1/112	0.9 (0.0-4.9)	11/74	14.9 (7.7-25.0)	0/131	0.0 (0.0-2.8)	15/173	8.7 (4.9-13.9)	3.6
crt-Asn326Ser	2021	0/20	0.0 (0.0-16.8)	0/38	0.0 (0.0-9.3)	0/91	0.0 (0.0-4.0)	0/93	0.0 (0.0-3.9)	0/27	0.0 (0.0-12.8)	1/137	0.7 (0.0-4.0)	0/117	0.0 (0.0-3.1)	0.1
	2022	-	-	-	-	7/166	4.2 (1.7-8.5)	-	-	-	-	0/71	0.0 (0.0-5.1)	0/87	0.0 (0.0-4.2)	1.4
	2023	0/62	0.0 (0.0-5.8)	0/140	0.0 (0.0-2.6)	0/51	0.0 (0.0-7.0)	1/145	0.7 (0.0-3.8)	0/96	0.0 (0.0-3.8)	1/184	0.5 (0.0-3.0)	2/212	0.9 (0.1-3.4)	0.3
crt-Met343Leu	2021	0/19	0.0 (0.0-17.6)	0/29	0.0 (0.0-11.9)	0/60	0.0 (0.0-6.0)	0/74	0.0 (0.0-4.9)	0/21	0.0 (0.0-16.1)	0/118	0.0 (0.0-3.1)	0/76	0.0 (0.0-4.7)	0
	2022	-	-	-	-	0/156	0.0 (0.0-2.3)	-	-	-	-	0/50	0.0 (0.0-7.1)	0/70	0.0 (0.0-5.1)	0
	2023	0/45	0.0 (0.0-7.9)	0/127	0.0 (0.0-2.9)	0/45	0.0 (0.0-7.9)	0/134	0.0 (0.0-2.7)	0/88	0.0 (0.0-4.1)	0/151	0.0 (0.0-2.4)	0/173	0.0 (0.0-2.1)	0
crt-Gly353Val	2021	0/20	0.0 (0.0-16.8)	0/36	0.0 (0.0-9.7)	0/126	0.0 (0.0-2.9)	0/112	0.0 (0.0-3.2)	0/23	0.0 (0.0-14.8)	0/157	0.0 (0.0-2.3)	0/122	0.0 (0.0-3.0)	0
	2022	-	-	-	-	0/155	0.0 (0.0-2.4)	-	-	-	-	0/66	0.0 (0.0-5.4)	0/87	0.0 (0.0-4.2)	0
	2023	0/64	0.0 (0.0-5.6)	0/143	0.0 (0.0-2.5)	0/56	0.0 (0.0-6.4)	0/150	0.0 (0.0-2.4)	0/93	0.0 (0.0-3.9)	0/196	0.0 (0.0-1.9)	0/214	0.0 (0.0-1.7)	0
crt-Ile356Thr	2021	0/20	0.0 (0.0-16.8)	0/36	0.0 (0.0-9.7)	0/126	0.0 (0.0-2.9)	0/112	0.0 (0.0-3.2)	0/23	0.0 (0.0-14.8)	1/157	0.6 (0.0-3.5)	0/122	0.0 (0.0-3.0)	0.1
	2022	-	-	-	-	0/155	0.0 (0.0-2.4)	-	-	-	-	0/66	0.0 (0.0-5.4)	0/87	0.0 (0.0-4.2)	0
	2023	0/64	0.0 (0.0-5.6)	0/143	0.0 (0.0-2.5)	0/56	0.0 (0.0-6.4)	0/150	0.0 (0.0-2.4)	0/93	0.0 (0.0-3.9)	0/196	0.0 (0.0-1.9)	0/214	0.0 (0.0-1.7)	0
crt-Arg371Ile	2021	2025-02-19	10.5 (1.3-33.1)	1/34	2.9 (0.1-15.3)	3/86	3.5 (0.7-9.9)	1/85	1.2 (0.0-6.4)	0/24	0.0 (0.0-14.2)	4/128	3.1 (0.9-7.8)	23/107	21.5 (14.1-30.5)	6.1
	2022	-	-	-	-	3/151	2.0 (0.4-5.7)	-	-	-	-	3/59	5.1 (1.1-14.1)	16/75	21.3 (12.7-32.3)	9.5
	2023	0/59	0.0 (0.0-6.1)	3/134	2.2 (0.5-6.4)	0/50	0.0 (0.0-7.1)	3/132	2.3 (0.5-6.5)	16/95	16.8 (9.9-25.9)	1/185	0.5 (0.0-3.0)	21/205	10.2 (6.5-15.2)	4.6
dhfr-ts-Ala16Val	2021	0/21	0.0 (0.0-16.1)	0/38	0.0 (0.0-9.3)	0/140	0.0 (0.0-2.6)	0/119	0.0 (0.0-3.1)	0/25	0.0 (0.0-13.7)	0/167	0.0 (0.0-2.2)	0/149	0.0 (0.0-2.4)	0
	2022	-	-	-	-	0/162	0.0 (0.0-2.3)	-	-	-	-	0/75	0.0 (0.0-4.8)	0/90	0.0 (0.0-4.0)	0
	2023	0/64	0.0 (0.0-5.6)	1/144	0.7 (0.0-3.8)	0/62	0.0 (0.0-5.8)	0/152	0.0 (0.0-2.4)	0/96	0.0 (0.0-3.8)	0/191	0.0 (0.0-1.9)	0/222	0.0 (0.0-1.6)	0.1
dhfr-ts-Asn51Ile	2021	22/22	100.0 (84.6-100.0)	40/40	100.0 (91.2-100.0)	142/142	100.0 (97.4-100.0)	129/129	100.0 (97.2-100.0)	25/25	100.0 (86.3-100.0)	166/174	95.4 (91.1-98.0)	159/160	99.4 (96.6-100.0)	99.3
	2022	-	-	-	-	164/164	100.0 (97.8-100.0)	-	-	-	-	76/77	98.7 (93.0-100.0)	92/93	98.9 (94.2-100.0)	99.2
	2023	65/69	94.2 (85.8-98.4)	147/147	100.0 (97.5-100.0)	64/64	100.0 (94.4-100.0)	154/155	99.4 (96.5-100.0)	98/98	100.0 (96.3-100.0)	204/204	100.0 (98.2-100.0)	224/228	98.2 (95.6-99.5)	98.8
dhfr-ts-Cys59Arg	2021	19/22	86.4 (65.1-97.1)	34/40	85.0 (70.2-94.3)	129/142	90.8 (84.9-95.0)	124/129	96.1 (91.2-98.7)	23/25	92.0 (74.0-99.0)	168/174	96.6 (92.6-98.7)	135/160	84.4 (77.8-89.6)	90.2
	2022	-	-	-	-	144/164	87.8 (81.8-92.4)	-	-	-	-	69/77	89.6 (80.6-95.4)	80/93	86.0 (77.3-92.3)	87.8
	2023	63/69	91.3 (82.0-96.7)	136/147	92.5 (87.0-96.2)	59/64	92.2 (82.7-97.4)	143/155	92.3 (86.9-95.9)	98/98	100.0 (96.3-100.0)	186/204	91.2 (86.4-94.7)	201/228	88.2 (83.2-92.0)	92.5
dhfr-ts-Ser108Asn	2021	21/21	100.0 (83.9-100.0)	37/37	100.0 (90.5-100.0)	134/134	100.0 (97.3-100.0)	112/112	100.0 (96.8-100.0)	25/25	100.0 (86.3-100.0)	163/163	100.0 (97.8-100.0)	140/140	100.0 (97.4-100.0)	100
	2022	-	-	-	-	162/162	100.0 (97.7-100.0)	-	-	-	-	69/69	100.0 (94.8-100.0)	92/92	100.0 (96.1-100.0)	100
	2023	66/66	100.0 (94.6-100.0)	146/146	100.0 (97.5-100.0)	61/61	100.0 (94.1-100.0)	151/151	100.0 (97.6-100.0)	98/98	100.0 (96.3-100.0)	194/194	100.0 (98.1-100.0)	216/216	100.0 (98.3-100.0)	100
dhfr-ts-Ser108Thr	2021	0/21	0.0 (0.0-16.1)	0/37	0.0 (0.0-9.5)	0/134	0.0 (0.0-2.7)	0/112	0.0 (0.0-3.2)	0/25	0.0 (0.0-13.7)	0/163	0.0 (0.0-2.2)	1/140	0.7 (0.0-3.9)	0.1
	2022	-	-	-	-	0/162	0.0 (0.0-2.3)	-	-	-	-	0/69	0.0 (0.0-5.2)	1/92	1.1 (0.0-5.9)	0.4
	2023	1/66	1.5 (0.0-8.2)	2/146	1.4 (0.2-4.9)	0/61	0.0 (0.0-5.9)	1/151	0.7 (0.0-3.6)	0/98	0.0 (0.0-3.7)	4/194	2.1 (0.6-5.2)	1/216	0.5 (0.0-2.6)	0.9
dhfr-ts-Ile164Leu	2021	0/20	0.0 (0.0-16.8)	3/37	8.1 (1.7-21.9)	31/95	32.6 (23.4-43.0)	33/89	37.1 (27.1-48.0)	2025-01-25	4.0 (0.1-20.4)	2/142	1.4 (0.2-5.0)	10/118	8.5 (4.1-15.0)	13.1
	2022	-	-	-	-	59/155	38.1 (30.4-46.2)	-	-	-	-	2/73	2.7 (0.3-9.5)	13/94	13.8 (7.6-22.5)	18.2
	2023	1/62	1.6 (0.0-8.7)	19/147	12.9 (8.0-19.4)	17/58	29.3 (18.1-42.7)	37/150	24.7 (18.0-32.4)	15/95	15.8 (9.1-24.7)	5/194	2.6 (0.8-5.9)	20/219	9.1 (5.7-13.8)	13.7
dhps-Ile431Val	2021	0/21	0.0 (0.0-16.1)	0/41	0.0 (0.0-8.6)	0/143	0.0 (0.0-2.5)	0/126	0.0 (0.0-2.9)	0/27	0.0 (0.0-12.8)	0/175	0.0 (0.0-2.1)	0/161	0.0 (0.0-2.3)	0
	2022	-	-	-	-	0/168	0.0 (0.0-2.2)	-	-	-	-	0/80	0.0 (0.0-4.5)	0/93	0.0 (0.0-3.9)	0
	2023	0/69	0.0 (0.0-5.2)	0/146	0.0 (0.0-2.5)	0/65	0.0 (0.0-5.5)	0/160	0.0 (0.0-2.3)	0/99	0.0 (0.0-3.7)	0/211	0.0 (0.0-1.7)	0/234	0.0 (0.0-1.6)	0
dhps-Ser436Ala	2021	0/21	0.0 (0.0-16.1)	0/41	0.0 (0.0-8.6)	0/143	0.0 (0.0-2.5)	2/126	1.6 (0.2-5.6)	0/27	0.0 (0.0-12.8)	2/175	1.1 (0.1-4.1)	2/161	1.2 (0.2-4.4)	0.6
	2022	-	-	-	-	0/168	0.0 (0.0-2.2)	-	-	-	-	1/80	1.2 (0.0-6.8)	0/93	0.0 (0.0-3.9)	0.4
	2023	0/69	0.0 (0.0-5.2)	1/146	0.7 (0.0-3.8)	4/65	6.2 (1.7-15.0)	0/160	0.0 (0.0-2.3)	0/99	0.0 (0.0-3.7)	2/211	0.9 (0.1-3.4)	0/234	0.0 (0.0-1.6)	1.1
dhps-Ser436Phe	2021	0/21	0.0 (0.0-16.1)	0/41	0.0 (0.0-8.6)	0/143	0.0 (0.0-2.5)	0/126	0.0 (0.0-2.9)	0/27	0.0 (0.0-12.8)	1/175	0.6 (0.0-3.1)	0/161	0.0 (0.0-2.3)	0.1
	2022	-	-	-	-	0/168	0.0 (0.0-2.2)	-	-	-	-	0/80	0.0 (0.0-4.5)	0/93	0.0 (0.0-3.9)	0
	2023	0/69	0.0 (0.0-5.2)	0/146	0.0 (0.0-2.5)	0/65	0.0 (0.0-5.5)	0/160	0.0 (0.0-2.3)	0/99	0.0 (0.0-3.7)	0/211	0.0 (0.0-1.7)	0/234	0.0 (0.0-1.6)	0
dhps-Ala437Gly	2021	18/21	85.7 (63.7-97.0)	41/41	100.0 (91.4-100.0)	130/143	90.9 (85.0-95.1)	118/126	93.7 (87.9-97.2)	26/27	96.3 (81.0-99.9)	164/175	93.7 (89.0-96.8)	156/161	96.9 (92.9-99.0)	93.9
	2022	-	-	-	-	156/168	92.9 (87.9-96.3)	-	-	-	-	73/80	91.2 (82.8-96.4)	87/93	93.5 (86.5-97.6)	92.5
	2023	68/69	98.6 (92.2-100.0)	128/146	87.7 (81.2-92.5)	56/65	86.2 (75.3-93.5)	155/160	96.9 (92.9-99.0)	90/99	90.9 (83.4-95.8)	189/211	89.6 (84.6-93.3)	216/234	92.3 (88.1-95.4)	91.7
dhps-Lys540Glu	2021	18/21	85.7 (63.7-97.0)	39/39	100.0 (91.0-100.0)	134/144	93.1 (87.6-96.6)	115/124	92.7 (86.7-96.6)	25/26	96.2 (80.4-99.9)	170/181	93.9 (89.4-96.9)	153/162	94.4 (89.7-97.4)	93.7
	2022	-	-	-	-	155/167	92.8 (87.8-96.2)	-	-	-	-	72/84	85.7 (76.4-92.4)	86/91	94.5 (87.6-98.2)	91
	2023	71/72	98.6 (92.5-100.0)	132/151	87.4 (81.0-92.3)	57/67	85.1 (74.3-92.6)	160/167	95.8 (91.6-98.3)	90/100	90.0 (82.4-95.1)	191/210	91.0 (86.2-94.5)	221/240	92.1 (87.9-95.2)	91.4
dhps-Ala581Gly	2021	0/21	0.0 (0.0-16.1)	6/40	15.0 (5.7-29.8)	54/150	36.0 (28.3-44.2)	62/129	48.1 (39.2-57.0)	2025-07-26	26.9 (11.6-47.8)	6/190	3.2 (1.2-6.7)	55/177	31.1 (24.3-38.5)	22.9
	2022	-	-	-	-	47/168	28.0 (21.3-35.4)	-	-	-	-	3/81	3.7 (0.8-10.4)	28/91	30.8 (21.5-41.3)	20.8
	2023	1/70	1.4 (0.0-7.7)	26/153	17.0 (11.4-23.9)	17/65	26.2 (16.0-38.5)	69/166	41.6 (34.0-49.5)	11/100	11.0 (5.6-18.8)	18/209	8.6 (5.2-13.3)	49/235	20.9 (15.8-26.6)	18.1
dhps-Ala613Ser	2021	0/20	0.0 (0.0-16.8)	0/41	0.0 (0.0-8.6)	0/148	0.0 (0.0-2.5)	0/125	0.0 (0.0-2.9)	0/27	0.0 (0.0-12.8)	1/189	0.5 (0.0-2.9)	0/175	0.0 (0.0-2.1)	0.1
	2022	-	-	-	-	0/168	0.0 (0.0-2.2)	-	-	-	-	0/80	0.0 (0.0-4.5)	0/92	0.0 (0.0-3.9)	0
	2023	0/70	0.0 (0.0-5.1)	0/153	0.0 (0.0-2.4)	0/65	0.0 (0.0-5.5)	0/155	0.0 (0.0-2.4)	0/100	0.0 (0.0-3.6)	0/215	0.0 (0.0-1.7)	0/242	0.0 (0.0-1.5)	0
dhps-Ala613Thr	2021	0/20	0.0 (0.0-16.8)	0/41	0.0 (0.0-8.6)	0/148	0.0 (0.0-2.5)	0/125	0.0 (0.0-2.9)	0/27	0.0 (0.0-12.8)	0/189	0.0 (0.0-1.9)	0/175	0.0 (0.0-2.1)	0
	2022	-	-	-	-	0/168	0.0 (0.0-2.2)	-	-	-	-	0/80	0.0 (0.0-4.5)	0/92	0.0 (0.0-3.9)	0
	2023	0/70	0.0 (0.0-5.1)	0/153	0.0 (0.0-2.4)	0/65	0.0 (0.0-5.5)	0/155	0.0 (0.0-2.4)	0/100	0.0 (0.0-3.6)	0/215	0.0 (0.0-1.7)	0/242	0.0 (0.0-1.5)	0
mdr1-Asn86Tyr	2021	0/20	0.0 (0.0-16.8)	0/38	0.0 (0.0-9.3)	0/148	0.0 (0.0-2.5)	1/121	0.8 (0.0-4.5)	0/26	0.0 (0.0-13.2)	0/180	0.0 (0.0-2.0)	2/179	1.1 (0.1-4.0)	0.3
	2022	-	-	-	-	0/155	0.0 (0.0-2.4)	-	-	-	-	0/64	0.0 (0.0-5.6)	0/79	0.0 (0.0-4.6)	0
	2023	0/65	0.0 (0.0-5.5)	1/141	0.7 (0.0-3.9)	0/60	0.0 (0.0-6.0)	0/150	0.0 (0.0-2.4)	0/96	0.0 (0.0-3.8)	0/191	0.0 (0.0-1.9)	1/215	0.5 (0.0-2.6)	0.2
mdr1-Tyr184Phe	2021	2025-05-22	22.7 (7.8-45.4)	17/38	44.7 (28.6-61.7)	56/150	37.3 (29.6-45.6)	64/130	49.2 (40.4-58.1)	2025-10-27	37.0 (19.4-57.6)	92/185	49.7 (42.3-57.2)	81/181	44.8 (37.4-52.3)	40.8
	2022	-	-	-	-	82/167	49.1 (41.3-56.9)	-	-	-	-	42/80	52.5 (41.0-63.8)	44/94	46.8 (36.4-57.4)	49.5
	2023	25/67	37.3 (25.8-50.0)	75/145	51.7 (43.3-60.1)	18/63	28.6 (17.9-41.3)	85/155	54.8 (46.7-62.8)	56/96	58.3 (47.8-68.3)	96/201	47.8 (40.7-54.9)	116/225	51.6 (44.8-58.2)	47.2
mdr1-Ser1034Cys	2021	0/22	0.0 (0.0-15.4)	0/39	0.0 (0.0-9.0)	0/146	0.0 (0.0-2.5)	0/136	0.0 (0.0-2.7)	0/27	0.0 (0.0-12.8)	1/182	0.5 (0.0-3.0)	0/179	0.0 (0.0-2.0)	0.1
	2022	-	-	-	-	0/179	0.0 (0.0-2.0)	-	-	-	-	0/85	0.0 (0.0-4.2)	0/94	0.0 (0.0-3.8)	0
	2023	0/68	0.0 (0.0-5.3)	0/153	0.0 (0.0-2.4)	1/67	1.5 (0.0-8.0)	0/155	0.0 (0.0-2.4)	1/97	1.0 (0.0-5.6)	0/202	0.0 (0.0-1.8)	0/232	0.0 (0.0-1.6)	0.4
mdr1-Asn1042Asp	2021	0/22	0.0 (0.0-15.4)	0/39	0.0 (0.0-9.0)	0/146	0.0 (0.0-2.5)	0/136	0.0 (0.0-2.7)	0/27	0.0 (0.0-12.8)	2/182	1.1 (0.1-3.9)	1/179	0.6 (0.0-3.1)	0.2
	2022	-	-	-	-	0/179	0.0 (0.0-2.0)	-	-	-	-	0/85	0.0 (0.0-4.2)	0/94	0.0 (0.0-3.8)	0
	2023	0/68	0.0 (0.0-5.3)	0/153	0.0 (0.0-2.4)	0/67	0.0 (0.0-5.4)	0/155	0.0 (0.0-2.4)	0/97	0.0 (0.0-3.7)	0/202	0.0 (0.0-1.8)	0/232	0.0 (0.0-1.6)	0
mdr1-Asp1246Tyr	2021	0/20	0.0 (0.0-16.8)	1/39	2.6 (0.1-13.5)	10/123	8.1 (4.0-14.4)	2/110	1.8 (0.2-6.4)	2025-02-28	7.1 (0.9-23.5)	1/161	0.6 (0.0-3.4)	2/133	1.5 (0.2-5.3)	3.1
	2022	-	-	-	-	10/174	5.7 (2.8-10.3)	-	-	-	-	0/82	0.0 (0.0-4.4)	3/95	3.2 (0.7-9.0)	3
	2023	1/68	1.5 (0.0-7.9)	4/150	2.7 (0.7-6.7)	4/65	6.2 (1.7-15.0)	2/156	1.3 (0.2-4.6)	4/98	4.1 (1.1-10.1)	4/207	1.9 (0.5-4.9)	12/231	5.2 (2.7-8.9)	3.3

## Sheet: Table S6
Table S6: District-level prevalence of key Plasmodium falciparum drug resistance mutations at conservative calling thresholds.
This table represents filtered cutoffs of coverage 10 UMIs and alternate 3 UMIs. Only key drug resistance mutations are shown. Formatting is designed for easy comparison with table 2 of the main text.
		Biharamulo		Bukoba DC		Karagwe		Kyerwa		Misenyi		Muleba		Ngara		unweighted avg across districts
mutation	year	obs/pop	% prev (CI)	obs/pop	% prev (CI)	obs/pop	% prev (CI)	obs/pop	% prev (CI)	obs/pop	% prev (CI)	obs/pop	% prev (CI)	obs/pop	% prev (CI)	avg. prev
crt-Lys76Thr	2021	2026-01-19	5.3 (0.1-26.0)	2/31	6.5 (0.8-21.4)	1/60	1.7 (0.0-8.9)	0/76	0.0 (0.0-4.7)	0/20	0.0 (0.0-16.8)	1/110	0.9 (0.0-5.0)	22/90	24.4 (16.0-34.6)	5.5
crt-Lys76Thr	2022	-	-	-	-	2/147	1.4 (0.2-4.8)	-	-	-	-	0/54	0.0 (0.0-6.6)	13/71	18.3 (10.1-29.3)	6.6
crt-Lys76Thr	2023	0/46	0.0 (0.0-7.7)	1/126	0.8 (0.0-4.3)	0/34	0.0 (0.0-10.3)	2/117	1.7 (0.2-6.0)	0/82	0.0 (0.0-4.4)	1/165	0.6 (0.0-3.3)	16/189	8.5 (4.9-13.4)	1.7
dhfr-ts-Ile164Leu	2021	0/19	0.0 (0.0-17.6)	2026-03-31	9.7 (2.0-25.8)	19/56	33.9 (21.8-47.8)	30/72	41.7 (30.2-53.9)	2026-01-19	5.3 (0.1-26.0)	2/117	1.7 (0.2-6.0)	8/87	9.2 (4.1-17.3)	14.5
dhfr-ts-Ile164Leu	2022	-	-	-	-	54/149	36.2 (28.5-44.5)	-	-	-	-	2/52	3.8 (0.5-13.2)	13/70	18.6 (10.3-29.7)	19.5
dhfr-ts-Ile164Leu	2023	1/47	2.1 (0.1-11.3)	15/128	11.7 (6.7-18.6)	13/34	38.2 (22.2-56.4)	29/112	25.9 (18.1-35.0)	12/76	15.8 (8.4-26.0)	4/158	2.5 (0.7-6.4)	18/188	9.6 (5.8-14.7)	15.1
dhps-Ala581Gly	2021	0/20	0.0 (0.0-16.8)	6/34	17.6 (6.8-34.5)	49/136	36.0 (28.0-44.7)	48/109	44.0 (34.5-53.9)	2026-07-23	30.4 (13.2-52.9)	6/167	3.6 (1.3-7.7)	41/142	28.9 (21.6-37.1)	22.9
dhps-Ala581Gly	2022	-	-	-	-	44/154	28.6 (21.6-36.4)	-	-	-	-	3/61	4.9 (1.0-13.7)	21/75	28.0 (18.2-39.6)	20.5
dhps-Ala581Gly	2023	1/57	1.8 (0.0-9.4)	26/140	18.6 (12.5-26.0)	14/60	23.3 (13.4-36.0)	60/145	41.4 (33.3-49.8)	11/92	12.0 (6.1-20.4)	16/180	8.9 (5.2-14.0)	41/208	19.7 (14.5-25.8)	18
mdr1-Asn86Tyr	2021	0/18	0.0 (0.0-18.5)	0/29	0.0 (0.0-11.9)	0/129	0.0 (0.0-2.8)	1/107	0.9 (0.0-5.1)	0/18	0.0 (0.0-18.5)	0/149	0.0 (0.0-2.4)	2/146	1.4 (0.2-4.9)	0.3
mdr1-Asn86Tyr	2022	-	-	-	-	0/131	0.0 (0.0-2.8)	-	-	-	-	0/40	0.0 (0.0-8.8)	0/44	0.0 (0.0-8.0)	0
mdr1-Asn86Tyr	2023	0/47	0.0 (0.0-7.5)	1/127	0.8 (0.0-4.3)	0/51	0.0 (0.0-7.0)	0/125	0.0 (0.0-2.9)	0/84	0.0 (0.0-4.3)	0/166	0.0 (0.0-2.2)	0/191	0.0 (0.0-1.9)	0.1
k13-Arg561His	2021	0/19	0.0 (0.0-17.6)	0/24	0.0 (0.0-14.2)	24/111	21.6 (14.4-30.4)	10/84	11.9 (5.9-20.8)	0/18	0.0 (0.0-18.5)	0/108	0.0 (0.0-3.4)	2/103	1.9 (0.2-6.8)	5.1
k13-Arg561His	2022	-	-	-	-	36/139	25.9 (18.8-34.0)	-	-	-	-	7/49	14.3 (5.9-27.2)	1/62	1.6 (0.0-8.7)	13.9
k13-Arg561His	2023	0/58	0.0 (0.0-6.2)	1/134	0.7 (0.0-4.1)	15/56	26.8 (15.8-40.3)	19/139	13.7 (8.4-20.5)	0/93	0.0 (0.0-3.9)	6/181	3.3 (1.2-7.1)	5/206	2.4 (0.8-5.6)	6.7

## Sheet: Table S7
Table S7: Health Facility-level prevalence of key Plasmodium falciparum drug resistance mutations.
This table represents filtered cutoffs of coverage 3 UMIs and alternate 1 UMI. NFD is analyzed within the mdr1 gene and consists of 'N' at position 86, 'F' at position 184, and 'D' at position 1246. 'dhfr-dhps-LG' consists of dhfr-Ile164Leu and dhps-Ala581Gly. Alternate counts are analyzed both as the minimum count (across all mutations associated with the genotype) within a sample that has non-z…
		Kasozibakaya_Biharamulo		Butulage_Bukoba		Buzi_Bukoba		Bukangara_Karagwe		Rugasha_Kyerwa		Rwabwere_Kyerwa		Kyaka_Misenyi		Nshamba_Muleba		Rushwa_Muleba		Chivu_Ngara		Nterungwe_Ngara		unweighted average across health facilities
mutation	year	obs/pop	% prev (CI)	obs/pop	% prev (CI)	obs/pop	% prev (CI)	obs/pop	% prev (CI)	obs/pop	% prev (CI)	obs/pop	% prev (CI)	obs/pop	% prev (CI)	obs/pop	% prev (CI)	obs/pop	% prev (CI)	obs/pop	% prev (CI)	obs/pop	% prev (CI)	avg. prev
crt-Lys76Thr	2021	2026-01-20	5.0 (0.1-24.9)	2026-01-30	3.3 (0.1-17.2)	2026-01-08	12.5 (0.3-52.7)	1/115	0.9 (0.0-4.7)	0/38	0.0 (0.0-9.3)	1/72	1.4 (0.0-7.5)	2026-01-25	4.0 (0.1-20.4)	2/128	1.6 (0.2-5.5)	0/23	0.0 (0.0-14.8)	24/99	24.2 (16.2-33.9)	2026-07-28	25.0 (10.7-44.9)	7.1
crt-Lys76Thr	2022	-	-	-	-	-	-	3/164	1.8 (0.4-5.3)	-	-	-	-	-	-	1/76	1.3 (0.0-7.1)	-	-	23/94	24.5 (16.2-34.4)	-	-	9.2
crt-Lys76Thr	2023	1/55	1.8 (0.0-9.7)	1/144	0.7 (0.0-3.8)	-	-	1/61	1.6 (0.0-8.8)	0/58	0.0 (0.0-6.2)	3/73	4.1 (0.9-11.5)	2/94	2.1 (0.3-7.5)	0/144	0.0 (0.0-2.5)	1/46	2.2 (0.1-11.5)	15/147	10.2 (5.8-16.3)	6/69	8.7 (3.3-18.0)	3.1
dhfr-ts-Ile164Leu	2021	0/20	0.0 (0.0-16.8)	2/30	6.7 (0.8-22.1)	2026-01-07	14.3 (0.4-57.9)	31/95	32.6 (23.4-43.0)	13/33	39.4 (22.9-57.9)	20/56	35.7 (23.4-49.6)	2026-01-25	4.0 (0.1-20.4)	2/118	1.7 (0.2-6.0)	0/24	0.0 (0.0-14.2)	4/90	4.4 (1.2-11.0)	2026-06-28	21.4 (8.3-41.0)	14.6
dhfr-ts-Ile164Leu	2022	-	-	-	-	-	-	59/155	38.1 (30.4-46.2)	-	-	-	-	-	-	2/73	2.7 (0.3-9.5)	-	-	13/94	13.8 (7.6-22.5)	-	-	18.2
dhfr-ts-Ile164Leu	2023	0/57	0.0 (0.0-6.3)	19/147	12.9 (8.0-19.4)	-	-	19/66	28.8 (18.3-41.3)	18/53	34.0 (21.5-48.3)	9/76	11.8 (5.6-21.3)	15/95	15.8 (9.1-24.7)	5/146	3.4 (1.1-7.8)	0/48	0.0 (0.0-7.4)	10/153	6.5 (3.2-11.7)	10/66	15.2 (7.5-26.1)	12.8
dhps-Ala581Gly	2021	0/21	0.0 (0.0-16.1)	4/31	12.9 (3.6-29.8)	2026-02-09	22.2 (2.8-60.0)	54/150	36.0 (28.3-44.2)	21/41	51.2 (35.1-67.1)	40/87	46.0 (35.2-57.0)	2026-07-25	28.0 (12.1-49.4)	6/165	3.6 (1.3-7.7)	0/25	0.0 (0.0-13.7)	48/144	33.3 (25.7-41.7)	2026-07-31	22.6 (9.6-41.1)	23.3
dhps-Ala581Gly	2022	-	-	-	-	-	-	47/168	28.0 (21.3-35.4)	-	-	-	-	-	-	3/80	3.8 (0.8-10.6)	-	-	28/91	30.8 (21.5-41.3)	-	-	20.9
dhps-Ala581Gly	2023	1/67	1.5 (0.0-8.0)	26/153	17.0 (11.4-23.9)	-	-	20/76	26.3 (16.9-37.7)	41/71	57.7 (45.4-69.4)	28/83	33.7 (23.7-44.9)	11/100	11.0 (5.6-18.8)	13/155	8.4 (4.5-13.9)	5/54	9.3 (3.1-20.3)	25/153	16.3 (10.9-23.2)	24/82	29.3 (19.7-40.4)	21.1
k13-Arg561His	2021	0/21	0.0 (0.0-16.1)	0/28	0.0 (0.0-12.3)	0/7	0.0 (0.0-41.0)	31/136	22.8 (16.0-30.8)	12/35	34.3 (19.1-52.2)	5/83	6.0 (2.0-13.5)	0/24	0.0 (0.0-14.2)	0/147	0.0 (0.0-2.5)	0/24	0.0 (0.0-14.2)	0/115	0.0 (0.0-3.2)	2/29	6.9 (0.8-22.8)	6.4
k13-Arg561His	2022	-	-	-	-	-	-	37/162	22.8 (16.6-30.1)	-	-	-	-	-	-	7/69	10.1 (4.2-19.8)	-	-	1/83	1.2 (0.0-6.5)	-	-	11.4
k13-Arg561His	2023	0/68	0.0 (0.0-5.3)	1/147	0.7 (0.0-3.7)	-	-	16/68	23.5 (14.1-35.4)	16/71	22.5 (13.5-34.0)	10/78	12.8 (6.3-22.3)	0/98	0.0 (0.0-3.7)	11/160	6.9 (3.5-12.0)	0/60	0.0 (0.0-6.0)	2/154	1.3 (0.2-4.6)	5/82	6.1 (2.0-13.7)	7.4
mdr1-Asn86Tyr	2021	0/20	0.0 (0.0-16.8)	0/30	0.0 (0.0-11.6)	0/8	0.0 (0.0-36.9)	0/148	0.0 (0.0-2.5)	0/39	0.0 (0.0-9.0)	1/81	1.2 (0.0-6.7)	0/26	0.0 (0.0-13.2)	0/156	0.0 (0.0-2.3)	0/24	0.0 (0.0-14.2)	2/146	1.4 (0.2-4.9)	0/33	0.0 (0.0-10.6)	0.2
mdr1-Asn86Tyr	2022	-	-	-	-	-	-	0/155	0.0 (0.0-2.4)	-	-	-	-	-	-	0/64	0.0 (0.0-5.6)	-	-	0/79	0.0 (0.0-4.6)	-	-	0
mdr1-Asn86Tyr	2023	0/60	0.0 (0.0-6.0)	1/141	0.7 (0.0-3.9)	-	-	0/69	0.0 (0.0-5.2)	0/61	0.0 (0.0-5.9)	0/77	0.0 (0.0-4.7)	0/96	0.0 (0.0-3.8)	0/144	0.0 (0.0-2.5)	0/47	0.0 (0.0-7.5)	0/144	0.0 (0.0-2.5)	1/71	1.4 (0.0-7.6)	0.2
